# Supplementary material for: Allelic variation of Escherichia coli outer membrane protein A: Impact on cell surface properties, stress tolerance and allele distribution
Source: PLoS One. 2022 Oct 13;17(10):e0276046. doi: 10.1371/journal.pone.0276046 (PMC9560509; doi:10.1371/journal.pone.0276046)
Supplement: S2 File — (XLSX) [file pone.0276046.s004.xlsx]

## Sheet: Fig 2A
Data for Figure 2A, cell surface charge (zeta potential)
allele	T (°C)	Zeta Potential (mV)	mean	stdev
I, alpha	25	-29.6	-29.2333	0.351188
	24.9	-28.9
	25.1	-29.2
II, alpha	25.1	-30.1	-30.6	0.556776
	24.9	-31.2
	24.9	-30.5
III, gamma	24.9	-10.5	-11.1667	0.650641
	25.1	-11.8
	25.1	-11.2
IV, beta	25.1	-4.78	-4.515	0.374767
	25	-4.25
V, alpha	25.1	-28.6	-28.0333	0.602771
	24.9	-27.4
	25.1	-28.1
VI, alpha	25	-31.1	-29.6	2.17945
	25.1	-30.6
	25	-27.1
VII, beta	25	-34.2	-33.0667	1.20554
	24.9	-31.8
	25	-33.2

## Sheet: Fig 2B
Data for Figure 2B, cell surface hydrophobicity
allele	OD before	OD after	hydrophobicity (%)	hydrophobicity mean (%)	stdev
I, alpha	0.307	0.299	2.60586	2.82302	0.376124
		0.297	3.25733
		0.299	2.60586
II, alpha	0.306	0.297	2.94118	2.83224	0.188677
		0.297	2.94118
		0.298	2.61438
III, gamma	0.3	0.269	10.3333	10.7778	0.509175
		0.266	11.3333
		0.268	10.6667
IV, beta	0.31	0.273	11.9355	12.2581	0.558726
		0.27	12.9032
		0.273	11.9355
V, alpha	0.339	0.317	6.48968	5.30973	1.06358
		0.322	5.01475
		0.324	4.42478
VI, alpha	0.311	0.307	1.28617	1.17899	0.185643
		0.308	0.96463
		0.307	1.28617
VII, beta	0.289	0.261	9.68858	9.34256	0.346021
		0.262	9.34256
		0.263	8.99654

## Sheet: Fig 2C
Data for Figure 2C, OD570/OD620
allele	ave ratio	stdev ratio
V, alpha	2.11604	0.281608
VII, beta	0.237354	0.0303186
I, alpha	2.07077	0.277346
II, alpha	2.91581	0.206144
VI, alpha	2.44471	0.428586
IV, beta	0.177753	0.0485758
III, gamma	0.321726	0.0699487
Readings were adjusted by no-cell control readings of 0.05 (OD570) and 0.038 (OD620)

## Sheet: Fig 2D
	ave	stdev
I, alpha	1.13158	0.195249
II, alpha	1.51899	0.467778
III, gamma	1.375	0.173877
IV, beta	1.0241	0.148921
V, alpha	1.17808	0.0449677
VI, alpha	0.148148	0.0543182
VII, beta	0.102564	0.0370169

## Sheet: Fig 4
specific growth rate (/hr)
	100 mM acetate pH 7.00		42C
	average	stdev	average	stdev
I, alpha	0.171573	0.022136	0.318765	0.037815
II, alpha	0.140566	0.0188684	0.323359	0.0313137
III, gamma	0.189461	0.0387651	0.312094	0.0299952
IV, beta	0.266851	0.0420531	0.625458	0.0560673
V, alpha	0.132889	0.0195315	0.339505	0.0239014
VI, alpha	0.20335	0.0346739	0.402356	0.0440609
VII, beta	0.152797	0.0121479	0.322475	0.015592

## Sheet: isolate alleles
	# of isolates						P values
pattern	APEC (/171)	NMEC (/80)	UPEC (/148)	AIEC (/13)	ExPEC (/412)	Liao env isolates (/78)	APEC vs NMEC	APEC vs UPEC	APEC vs AIEC	APEC vs Liao	NMEC vs UPEC	NMEC vs AIEC	NMEC vs Liao	UPEC vs AIEC	UPEC vs Liao	ExPEC vs Liao
I, alpha	21	5	10	2	38	23	0.18397	0.128816	0.668	0.00199179	1	0.252	0.00013098	0.25	1.36229e-05	6.74819e-06
not I, alpha	150	75	138	11	374	55
I, beta	0	0	4	1	5	1	1	0.0453248	0.071	0.313253	0.300314	0.14	0.493671	0.35	0.661686	1
not I, beta	171	80	144	12	407	77
I, delta	11	42	38	0	91	2	7.13126e-16	1.86978e-06	1	0.356037	7.72254e-05	0.00019	1.34696e-13	0.0396	2.64472e-06	6.0139e-06
not I, delta	160	38	110	13	321	76
II, alpha	24	2	9	1	36	16	0.00363253	0.0260322	1	0.198775	0.336398	0.37	0.000315544	0.58	0.00159754	0.00422688
not II, alpha	147	78	139	12	376	62
III, alpha	66	3	7	0	76	6	3.3632e-10	4.89054e-14	0.0046	1.59145e-07	1	1	0.324739	1	0.379245	0.0198529
not III, alpha	105	77	141	13	336	72
III, beta	0	3	5	1	9	3	0.0315499	0.0207199	0.0707	0.0299262	1	0.46	1	0.402	1	0.416866
not III, beta	171	77	143	12	403	75
III, delta	9	17	13	0	39	1	0.000240954	0.26936	1	0.178685	0.0126922	0.12	6.27926e-05	0.6	0.0381757	0.0116915
not III, delta	162	63	135	13	373	77
III, gamma	0	1	23	6	30	1	0.318725	7.91573e-09	4.56e-08	0.313253	0.000431556	1.47e-05	1	0.014	0.000444486	0.0433184
not III, gamma	171	79	125	7	382	77
IV, beta	24	0	2	0	26	5	0.000101061	1.6819e-05	0.223	0.0915958	0.542469	1	0.0274257	1	0.04969	1
not IV, beta	147	80	146	13	386	73
IV, delta	7	3	27	0	37	1	1	4.31703e-05	1	0.441186	0.00169567	1	0.6203	0.127847	7.40208e-05	0.018519
not IV, delta	164	77	121	13	375	77
V, alpha	2	1	0	0	3	5	1	0.501035	1	0.0326789	0.350877	1	0.114436	1	0.00449257	0.00343264
not V, alpha	169	79	148	13	409	73
VII, beta	1	0	0	0	1	1	1	1	1	0.529246	1	1	0.493671	1	0.345133	0.293302
not VII, beta	170	80	148	13	411	77
VII, delta	0	0	2	0	2	0	1	0.214467	1	1	0.542469	1	1	1	0.545959	1
not VII, delta	171	80	146	13	410	78
other	6	3	8	0	17	12	1	0.426941	1	0.00234133	0.750982	1	0.0147458	1	0.0239732	0.000623873
not other	165	77	140	13	395	66
*APEC, NMEC and UPEC data was reported by Nielsen et al, AIEC by Camprubi-Font et al

## Sheet: phylotype alleles
	total #					fraction				P values
	A	B1	B2	F	total	A	B1	B2	F	A vs B1	A vs B2	A vs F	B1 vs B2	B1 vs F	B2 vs F
n	45	83	229	43	400
I, alpha	28	28	1	0	57	0.622	0.337	0.004	0	0.00272	2.1e-25	1.72e-11	3.72e-17	1.82e-06	1
not I, alpha	17	55	228	43	343
I, delta	0	0	96	0	96	0	0	0.419	0	1	5.42e-10	1	1.3e-16	1	1.09e-09
not I, delta	45	83	133	43	304
II, alpha	3	48	2	0	53	0.067	0.578	0.009	0	3.99e-09	0.0327	0.242	3.06e-31	2.3e-12	1
not II, alpha	42	35	227	43	347
III, alpha	8	5	1	0	14	0.178	0.06	0.04	0	0.0619	2.39e-06	0.00561	0.00576	0.165	1
not III, alpha	37	78	228	43	386
III, gamma	0	0	36	0	36	0	0	0.157	0	1	0.00134	1	9.95e-06	1	0.00231
not III, gamma	45	83	193	43	364
III, delta	0	0	33	8	41	0	0	0.144	0.186	1	0.00236	0.00226	3.22e-05	0.000115	0.488
not III, delta	45	83	196	35	359
IV, beta	0	0	1	22	23	0	0	0.004	0.512	1	1	3.47e-09	1	5.13e-13	1.65e-19
not IV, beta	45	83	228	21	377
IV, delta	0	0	40	0	40	0	0	0.175	0	1	0.000774	1	3.24e-06	1	0.000777
not IV, delta	45	83	189	43	360
total "other")	6	2	19	13	40	0.133	0.024	0.083	0.302	0.0222	0.267	0.071	0.0758	1.27e-05	0.000257
not other	39	81	210	30	360

## Sheet: Fig 5
				CFU at 4 hr		+NE/control
		0hr	4hr	mean	stdev	mean	stdev
I, alpha	with NE	2	47	43	5.65685	1.13158	0.195249
		3	39
	no NE	2	41	38	4.24264
		1	35
II, alpha	with NE	1	58	60	2.82843	1.51899	0.467778
		2	62
	no NE	2	31	39.5	12.0208
		2	48
III, gamma	with NE	4	64	60.5	4.94975	1.375	0.173877
		6	57
	no NE	5	47	44	4.24264
		3	41
IV, beta	with NE	4	40	42.5	3.53553	1.0241	0.148921
		4	45
	no NE	3	38	41.5	4.94975
		3	45
V, alpha	with NE	3	44	43	1.41421	1.17808	0.0449677
		2	42
	no NE	2	36	36.5	0.707107
		1	37
VI, alpha	with NE	4	2	2	0	0.148148	0.0543182
		3	2
	no NE	3	17	13.5	4.94975
		3	10
VII, beta	with NE	5	3	4	1.41421	0.102564	0.0370169
		3	5
	no NE	3	37	39	2.82843
		1	41
